# Supplementary material for: The burden of splice-disrupting variants in inherited heart disease and unexplained sudden cardiac death
Source: NPJ Genom Med. 2023 Oct 11;8:29. doi: 10.1038/s41525-023-00373-w (PMC10567745; doi:10.1038/s41525-023-00373-w)
Supplement: Supplementary file 2 — Supplementary Data [file 41525_2023_373_MOESM2_ESM.xlsx]

## Sheet: Table S1 Demographics
Participant code	Sex	Ethnicity	Diagnosis	Age at diagnosis (years)	Presentation	Family history of disease	Sudden death in the family	Test type	Splice variant # 1	Splice variant # 2	Alternative clinically actionable variant	Classification of alternative variant
001	Male	Southern and Eastern European	SUD	N/A	Symptomatic (SCD)	Unknown	Yes (1 event)*	Exome	BAG3 (NM_004281.4:c.909+51G>T)	-	None	N/A
002	Male	North-West European	ACM	39	Symptomatic	No	No	Exome	DSC2 (NM_024422.6:c.943-1G>A)	-	None	N/A
003	Female	North-West European	ACM	N/A	Symptomatic (SCD)	Unknown	Yes (1 event)*	Gene panel	DSP (NM_004415.2:c.2631-1G>C)	-	None	N/A
004	Male	North-West European	DCM	1 day	Symptomatic	DCM	No	Exome	FLNC (NM_001458.4:c.245T>G)	-	None	N/A
005	Female	Information not provided	DCM	3 weeks	Symptomatic	No	Yes (1 event)	Exome	FLNC (NM_001458.5:c.443G>A)	-	TTN (NM_001267550.2: c.80716C>T; p.Arg26906Ter)	Likely pathogenic
006	Female	North-West European	DCM	Unknown	Unknown	DCM	No	Exome	FLNC (NM_001458.5:c.2122-62G>A)	-	FLNC (NM_001127487.1: c.4926_4927insCGTCACAA; p.Val1643Thrfs*26)	Pathogenic
007	Female	North-West European	SUD	N/A	Symptomatic (SCD)	No	Yes (1 event)	Exome	FLNC (NM_001458.5:c.2122-62G>A)	-	FLNC (NM_001127487.1: c.4926_4927insCGTCACAA; p.Val1643Thrfs*26)	Pathogenic
008	Male	North-West European	SUD	N/A	Symptomatic (SCD)	Unknown	Yes (1 event)*	Exome	FLNC (NM_001458.5:c.3093G>A)	-	None	N/A
009	Male	North-West European	SUD	N/A	Symptomatic (SCD)	Unknown	Yes (1 event)*	Exome	FLNC (NM_001458.5:c.3693C>T)	-	None	N/A
010	Male	Information not provided	DCM	3 months	Symptomatic	No	No	Exome	FLNC (NM_001458.5:c.5170C>T)	-	None	N/A
011	Female	North-West European	SUD	N/A	Symptomatic (SCD)	SUD	Yes (2 events)	Exome	JUP (NM_002230.4:c.1497+107A>G)	-	None	N/A
012	Female	North-West European	SUD	N/A	Symptomatic (SCD)	Unknown	Yes (1 event)*	Exome	KCNH2 (NM_000238.4:c.2146-2A>T)	-	None	N/A
013	Male	North-West European	LQTS	18	Asymptomatic (family screening)	LQTS	Yes (1 event)	Genome	KCNQ1 (NM_000218.2:c.386+27841A>T)	-	None	N/A
014	Female	North-West European	LQTS	32	Symptomatic	No	No	Gene panel	KCNQ1 (NM_000218.2:c.477+5G>A)	-	None	N/A
015	Female	North-West European	LQTS	16	Asymptomatic (family screening)	LQTS	No	Exome	KCNQ1 (NM_000218.3:c.781G>A)	-	None	N/A
016	Male	North-West European	SUD	N/A	Symptomatic (SCD)	ACM	Yes (1 event)	Genome	KCNQ1 (NM_000218.2:c.1514+5230A>G)	-	None	N/A
017	Female	Oceanian	LQTS	16	Asymptomatic (family screening)	LQTS	Yes (1 event)	Genome	KCNQ1 (NM_000218.2:c.1794+10917T>G)	-	None	N/A
018	Female	South-East Asian	SUD	N/A	Symptomatic (SCD)	Unknown	Yes (1 event)*	Exome	LMNA (NM_170707.4:c.357-818C>G)	-	None	N/A
019	Male	North-West European	DCM	Unknown	Unknown	DCM	No	Exome	LMNA (NM_170707.4:c.640-1G>A)	-	None	N/A
020	Male	North-West European	HCM	43	Symptomatic	HCM	Yes (1 event)	Gene panel	MYBPC3 (NM_000256.3:c.25+1G>A)	-	None	N/A
021	Male	North-West European	HCM	53	Symptomatic	No	No	Gene panel	MYBPC3 (NM_000256.3:c.25+1G>A)	-	None	N/A
022	Male	North-West European	SUD	N/A	Symptomatic (SCD)	No	Yes (1 event)	Exome	MYBPC3 (NM_000256.3:c.506G>T)	-	None	N/A
023	Male	Information not provided	HCM	50	Symptomatic	HCM	No	Exome	MYBPC3 (NM_000256.3:c.654+5G>C)	-	None	N/A
024	Male	North-West European	HCM	17	Asymptomatic (family screening)	HCM	Yes (1 event)	Exome	MYBPC3 (NM_000256.3:c.655G>C)	-	None	N/A
025	Female	North-West European	HCM	21	Asymptomatic (incidental)	HCM	Yes (1 event)	Exome	MYBPC3 (NM_000256.3:c.655G>C)	-	None	N/A
026	Male	North-West European	HCM	21	Asymptomatic (family screening)	HCM	Yes (1 event)	Gene panel	MYBPC3 (NM_000256.3:c.772G>A)	-	None	N/A
027	Male	North-West European	HCM	53	Symptomatic	HCM	No	Exome	MYBPC3 (NM_000256.3:c.772G>A)	-	None	N/A
028	Female	North-West European	HCM	39	Unknown	No	No	Exome	MYBPC3 (NM_000256.3:c.772G>A)	-	MYH7 (NM_000257.2: c.1727A>G; p.His576Arg)	Likely pathogenic
029	Female	North-West European	HCM	41	symptomatic	No	No	Exome	MYBPC3 (NM_000256.3:c.772G>A)	-	None	N/A
030	Female	North-West European	HCM	46	Asymptomatic (incidental)	No	No	Exome	MYBPC3 (NM_000256.3:c.772G>A)	-	None	N/A
031	Male	North-West European	HCM	42	Asymptomatic (family screening)	No	No	Exome	MYBPC3 (NM_000256.3:c.772G>A)	-	None	N/A
032	Female	North-West European	HCM	54	symptomatic	No	No	Exome	MYBPC3 (NM_000256.3:c.772G>A)	-	None	N/A
033	Male	North-West European	HCM	19	Asymptomatic (incidental)	No	Yes (1 event)	Gene panel	MYBPC3 (NM_000256.3:c.772G>A)	-	None	N/A
034	Male	North-West European	HCM	43	Asymptomatic (incidental)	No	No	Exome	MYBPC3 (NM_000256.3:c.772+26G>A)	-	None	N/A
035	Female	North-West European	HCM	53	Symptomatic	No	No	Gene panel	MYBPC3 (NM_000256.3:c.821+1G>C)	-	None	N/A
036	Male	North African and Middle Eastern	HCM	12	Asymptomatic (incidental)	HCM	No	Exome	MYBPC3 (NM_000256.3:c.821+3G>T)	-	None	N/A
037	Male	Southern and Central Asian	HCM	46	Symptomatic	No	No	Exome	MYBPC3 (NM_000256.3:c.927-1G>C)	-	None	N/A
038	Male	North-West European	HCM	55	Symptomatic	HCM	No	Gene panel	MYBPC3 (NM_000256.3:c.927-9G>A)	-	None	N/A
039	Male	North-West European	HCM	22	Asymptomatic (incidental)	No	No	Gene panel	MYBPC3 (NM_000256.3:c.927-9G>A)	-	None	N/A
040	Male	Southern and Central Asian	HCM	22	Symptomatic	HCM	Yes (1 event)	Exome	MYBPC3 (NM_000256.3:c.927-9G>A)	-	None	N/A
041	Male	North-West European	HCM	41	Asymptomatic (incidental)	No	No	Exome	MYBPC3 (NM_000256.3:c.927-9G>A)	-	None	N/A
042	Male	North-West European	HCM	49	Unknown	Unknown	Unknown	Exome	MYBPC3 (NM_000256.3:c.927-9G>A)	-	None	N/A
043	Female	North-West European	HCM	62	Symptomatic	HCM	No	Gene panel	MYBPC3 (NM_000256.3:c.1090G>A)	-	None	N/A
044	Male	Oceanian	SUD	N/A	Symptomatic (SCD)	No	Yes (1 event)	Exome	MYBPC3 (NM_000256.3:c.1090+114T>G)	TNNT2 (NM_001276345.2:c.601-1G>A)	None	N/A
045	Female	North-West European	HCM	56	Symptomatic	HCM	No	Genome	MYBPC3 (NM_000256.3:c.1090+453C>T)	-	None	N/A
046	Male	North-West European	HCM	34	Symptomatic	No	No	Genome	MYBPC3 (NM_000256.3:c.1091-575A>C)	-	None	N/A
047	Male	Southern and Central Asian	HCM	36	Symptomatic	No	No	Genome	MYBPC3 (NM_000256.3:c.1224-19G>A)	-	None	N/A
048	Male	North-West European	HCM	23	Asymptomatic (incidental)	HCM	No	Genome	MYBPC3 (NM_000256.3:c.1224-52G>A)	-	None	N/A
049	Male	North-West European	HCM	42	Symptomatic	HCM	No	Genome	MYBPC3 (NM_000256.3:c.1224-52G>A)	-	None	N/A
050	Male	North-West European	HCM	29	Symptomatic	HCM	Yes (1 event)	Genome	MYBPC3 (NM_000256.3:c.1224-52G>A)	-	None	N/A
051	Male	People of the Americas	HCM	28	Asymptomatic (family screening)	HCM	Yes (1 event)	Exome	MYBPC3 (NM_000256.3:c.1224-80G>A)	-	None	N/A
052	Male	Information not provided	HCM	34	Asymptomatic (incidental)	HCM	Yes (1 event)	Gene panel	MYBPC3 (NM_000256.3:c.1351+2T>C)	-	None	N/A
053	Male	Southern and Eastern European	HCM	23	Asymptomatic (incidental)	No	No	Exome	MYBPC3 (NM_000256.3:c.1458-1G>A)	-	None	N/A
054	Male	North African and Middle Eastern	HCM	29	Symptomatic	No	No	Exome	MYBPC3 (NM_000256.3:c.1458-7C>A)	-	None	N/A
055	Male	North-West European	HCM	52	Asymptomatic (family screening)	HCM	No	Gene panel	MYBPC3 (NM_000256.3:c.1624G>C)	-	None	N/A
056	Male	North-West European	HCM	33	Asymptomatic (family screening)	HCM	Yes (1 event)	Exome	MYBPC3 (NM_000256.3:c.1624G>C)	-	None	N/A
057	Male	Southern and Eastern European	HCM	1	Asymptomatic (family screening)	HCM	No	Gene panel	MYBPC3 (NM_000256.3:c.1624G>C)	-	None	N/A
058	Male	North-West European	HCM	49	Symptomatic	No	No	Gene panel	MYBPC3 (NM_000256.3:c.1624G>C)	-	None	N/A
059	Male	North-West European	HCM	55	Asymptomatic (family screening)	HCM	Yes (1 event)	Gene panel	MYBPC3 (NM_000256.3:c.1624G>C)	-	None	N/A
060	Female	North-West European	HCM	51	Symptomatic	HCM	No	Exome	MYBPC3 (NM_000256.3:c.1624+4A>T)	-	None	N/A
061	Male	North-West European	HCM	48	Asymptomatic (incidental)	No	No	Gene panel	MYBPC3 (NM_000256.3:c.1624+4A>T)	-	None	N/A
062	Female	North-West European	HCM	43	Asymptomatic (family screening)	HCM	No	Exome	MYBPC3 (NM_000256.3:c.1624+4A>T)	-	None	N/A
063	Male	North-West European	HCM	45	Asymptomatic (family screening)	HCM	No	Gene panel	MYBPC3 (NM_000256.3:c.1624+4A>T)	-	None	N/A
064	Male	North-West European	HCM	8	Asymptomatic (incidental)	HCM	No	Exome	MYBPC3 (NM_000256.3:c.1624+4A>T)	-	None	N/A
065	Male	North-West European	HCM	27	Symptomatic	No	No	Gene panel	MYBPC3 (NM_000256.3:c.1624+4A>T)	-	None	N/A
066	Female	North-West European	HCM	45	Symptomatic	HCM	No	Exome	MYBPC3 (NM_000256.3:c.1624+4A>T)	-	None	N/A
067	Female	North-West European	HCM	65	Symptomatic	HCM	No	Exome	MYBPC3 (NM_000256.3:c.1928-2A>G)	-	None	N/A
068	Male	North-West European	HCM	55	Asymptomatic (incidental)	HCM	Yes (1 event)	Exome	MYBPC3 (NM_000256.3:c.1928-2A>G)	-	None	N/A
069	Female	North-West European	HCM	47	Unknown	HCM	Yes (1 event)	Exome	MYBPC3 (NM_000256.3:c.1928-2A>G)	-	None	N/A
070	Male	North-West European	HCM	56	Symptomatic	HCM	No	Gene panel	MYBPC3 (NM_000256.3:c.1928-2A>G)	-	None	N/A
071	Female	North-West European	HCM	39	Symptomatic	HCM	Yes (1 event)	Genome	MYBPC3 (NM_000256.3:c.1928-569G>T)	-	None	N/A
072	Male	North African and Middle Eastern	HCM	18	Asymptomatic (family screening)	HCM	No	Gene panel	MYBPC3 (NM_000256.3:c.2234A>G)	-	None	N/A
073	Male	Southern and Eastern European	HCM	12	Asymptomatic (incidental)	HCM	No	Genome	MYBPC3 (NM_000256.3:c.2274C>T)	-	None	N/A
074	Male	North-West European	HCM	51	Symptomatic (cardiac arrest)	HCM	Yes (1 event)	Exome	MYBPC3 (NM_000256.3:c.2308G>A)	-	None	N/A
075	Male	Southern and Central Asian	HCM	29	Symptomatic	HCM	No	Gene panel	MYBPC3 (NM_000256.3:c.2308G>A)	-	None	N/A
076	Male	Southern and Central Asian	HCM	31	Symptomatic	HCM	No	Exome	MYBPC3 (NM_000256.3:c.2308G>A)	-	None	N/A
077	Female	North-West European	HCM	46	Symptomatic	HCM	Yes (2 events)	Exome	MYBPC3 (NM_000256.3:c.2308+1G>A)	-	None	N/A
078	Male	Southern and Eastern European	HCM	38	Asymptomatic (family screening)	HCM	No	Gene panel	MYBPC3 (NM_000256.3:c.2309-2A>G)	-	None	N/A
079	Male	North-West European	HCM	23	Asymptomatic (incidental)	HCM	No	Gene panel	MYBPC3 (NM_000256.3:c.2738-2A>T)	-	None	N/A
080	Female	North-East Asian	HCM	47	Asymptomatic (incidental)	No	No	Exome	MYBPC3 (NM_000256.3:c.2994+48G>A)	-	None	N/A
081	Female	North-West European	HCM	8	Asymptomatic (incidental)	No	No	Gene panel	MYBPC3 (NM_000256.3:c.3188_3190del)	-	None	N/A
082	Male	Southern and Central Asian	HCM	40	Asymptomatic (incidental)	HCM	No	Gene panel	MYBPC3 (NM_000256.3:c.3190+1G>A)	-	None	N/A
083	Male	North-West European	HCM	50	Asymptomatic (family screening)	HCM	No	Exome	MYBPC3 (NM_000256.3:c.3330+2T>G)	-	None	N/A
084	Male	North-West European	HCM	51	Symptomatic	No	No	Exome	MYBPC3 (NM_000256.3:c.3490+1G>A)	TNNT2 (NM_001276345.2:c.601-1G>A)	None	N/A
085	Female	Oceanian	HCM	50	Symptomatic	No	No	Gene panel	MYBPC3 (NM_000256.3:c.3490+1G>A)	-	None	N/A
086	Male	North African and Middle Eastern	HCM	54	Asymptomatic (incidental)	HCM	No	Exome	MYBPC3 (NM_000256.3:c.3627+2del)	-	None	N/A
087	Female	North-West European	HCM	Unknown	Symptomatic	HCM	No	Exome	MYH7 (NM_000257.4:c.2146G>A)	-	None	N/A
088	Female	North-West European	HCM	27	Symptomatic	No	No	Gene panel	MYH7 (NM_000257.4:c.2681A>G)	-	None	N/A
089	Male	Oceanian	HCM	41	Symptomatic	HCM	No	Exome	MYH7 (NM_000257.4:c.2681A>G)	-	None	N/A
090	Female	North-West European	HCM	54	Symptomatic	HCM	Yes (1 event)	Exome	MYH7 (NM_000257.4:c.2681A>G)	-	None	N/A
091	Male	North-West European	HCM	35	Symptomatic	HCM	No	Gene panel	MYH7 (NM_000257.4:c.2681A>G)	-	None	N/A
092	Male	North-West European	HCM	54	Symptomatic	HCM	No	Gene panel	MYH7 (NM_000257.4:c.2681A>G)	-	None	N/A
093	Female	North-West European	HCM	30	Asymptomatic (incidental)	HCM	No	Gene panel	MYH7 (NM_000257.4:c.2681A>G)	-	None	N/A
094	Male	Southern and Eastern European	HCM	25	Asymptomatic (incidental)	No	No	Exome	MYH7 (NM_000257.4:c.3246-3C>A)	-	None	N/A
095	Female	North-West European	HCM	56	Asymptomatic (incidental)	No	No	Gene panel	MYH7 (NM_000257.2:c.4075C>T)	-	None	N/A
096	Male	North-West European	HCM	28	Asymptomatic (incidental)	No	No	Gene panel	MYH7 (NM_000257.2:c.4954G>T)	-	None	N/A
097	Female	North-East Asian	HCM	Unknown	Unknown	HCM	No	Exome	MYH7 (NM_000257.4:c.5790+1G>A)	-	MYBPC3 (NM_000256.3: c.1504C>T; p.Arg502Trp)	Pathogenic
098	Female	North-West European	SUD	N/A	Symptomatic (SCD)	Unknown	Yes (1 event)*	Exome	MYL3 (NM_000258.3:c.482-30G>A)	-	None	N/A
099	Male	North-West European	ACM	26	Symptomatic	ACM	Yes (2 events)	Gene panel	PKP2 (NM_001005242.3:c.2014-1G>C)	-	None	N/A
100	Female	North-West European	ACM	Unknown	Asymptomatic (incidental)	No	Yes (1 event)	Exome	PKP2 (NM_001005242.3:c.2014-1G>C)	-	None	N/A
101	Female	North-West European	DCM	14	0	DCM	Yes (2 events)	Exome	RBM20 (NM_001134363.3:c.1276-44G>A)	-	MYBPC3 (NM_000256.3: 1624+4A>T; )	Pathogenic
102	Female	North-West European	CPVT	34	Asymptomatic (family screening)	CPVT	Yes (1 event)	Gene panel	RYR2 (NM_001035.2:c.848+1G>A)	-	None	N/A
103	Male	Information not provided	CPVT	10	Symptomatic	No	No	Genome	RYR2 (NM_001035.3:c.8436+1554A>G)	-	None	N/A
104	Male	North-West European	SUD	N/A	Symptomatic (SCD)	CPVT	Yes (1 event)	Exome	RYR2 (NM_001035.3:c.11146G>A)	-	None	N/A
105	Male	North-West European	SUD	N/A	Symptomatic (SCD)	Unknown	Yes (1 event)*	Exome	SCN5A (NM_000335.5:c.2565G>A)	-	None	N/A
106	Male	Oceanian	BrS	45	Symptomatic	BrS	No	Gene panel	SCN5A (NM_000335.5:c.4434+5G>A)	-	None	N/A
107	Male	South-East Asian	HCM	43	Symptomatic	No	No	Exome	TNNI3 (NM_000363.5:c.109-181G>T)	-	Chr11(GRCh38):g.47319320-47338206del (18,887 bp del involving MYBPC3)	Pathogenic
108	Male	North-West European	HCM	35	Asymptomatic (family screening)	HCM	No	Gene panel	TNNI3 (NM_000363.4:c.550-1G>A)	-	None	N/A
109	Male	North African and Middle Eastern	HCM	23	Asymptomatic (incidental)	No	No	Gene panel	TNNT2 (NM_001276345.1:c.341C>T)	-	None	N/A
110	Male	Southern and Central Asian	HCM	56	Asymptomatic (incidental)	No	No	Gene panel	TNNT2 (NM_001276345.1:c.489+3_489+5del)	-	TMEM43 (NM_024334.2: c.1073C>T; p.Ser358Leu)	Pathogenic
111	Female	Oceanian	HCM	N/A	Symptomatic (cardiac arrest)	HCM	No	Exome	TNNT2 (NM_001276345.2:c.601-1G>A)	-	None	N/A
112	Male	Oceanian	SUD	N/A	Symptomatic (SCD)	Unknown	Yes (1 event)*	Exome	TNNT2 (NM_001276345.2:c.601-1G>A)	-	None	N/A
113	Male	Oceanian	SUD	N/A	Symptomatic (SCD)	Unknown	Yes (1 event)*	Exome	TNNT2 (NM_001276345.2:c.601-1G>A)	-	None	N/A
114	Male	North-West European	SUD	N/A	Symptomatic (SCD)	No	Yes (1 event)	Exome	TRDN (NM_006073.4:c.1370-144A>G)	-	None	N/A
115	Male	North-West European	DCM	3 weeks	Unknown	No	No	Exome	TTN (NM_001267550.2:c.2494-11T>A)	-	None	N/A
116	Male	North-East Asian	DCM	0	Symptomatic	No	No	Exome	TTN (NM_001267550.2:c.17552A>T)	-	None	N/A
117	Male	North-West European	SUD	N/A	Symptomatic (SCD)	Unknown	Yes (1 event)*	Exome	TTN (NM_001267550.2:c.18307+57G>A)	-	None	N/A
118	Female	Southern and Eastern European	DCM	Unknown	Symptomatic	No	No	Exome	TTN (NM_001267550.2:c.28174+37A>G)	-	None	N/A
119	Female	North African and Middle Eastern	DCM	10	Symptomatic	Unknown	Unknown	Exome	TTN (NM_001267550.2:c.31349-2A>G)	-	None	N/A
120	Male	North-West European	DCM	38	Symptomatic	DCM	Yes (1 event)	Exome	TTN (NM_001267550.1:c.40558+1G>A)	-	LMNA (NM_170708.2: c.1401G>A; p.Trp467Ter)	Pathogenic
121	Male	North-West European	SUD	N/A	Symptomatic (SCD)	Unknown	Yes (1 event)*	Exome	TTN (NM_001267550.2:c.44154+2T>G)	-	None	N/A
122	Female	Information not provided	DCM	6 months	Unknown	No	Unknown	Exome	TTN (NM_001267550.2:c.53582-123A>G)	-	None	N/A
123	Male	North-West European	SUD	N/A	Symptomatic (SCD)	No	Yes (1 event)	Exome	TTN (NM_001267550.2:c.54811+57A>G)	-	None	N/A
124	Male	North-West European	SUD	N/A	Symptomatic (SCD)	Unknown	Yes (1 event)*	Exome	TTN (NM_001267550.2:c.59295A>G)	-	None	N/A
125	Male	North-West European	SUD	N/A	Symptomatic (SCD)	DCM	Yes (1 event)	Exome	TTN (NM_001267550.2:c.63793G>A)	-	None	N/A
126	Male	North-West European	DCM	41	Asymptomatic (family screening)	DCM	No	Gene panel	TTN (NM_001267550.2:c.68225-1G>C)	-	None	N/A
127	Female	North-West European	DCM	9	Symptomatic	No	No	Exome	TTN (NM_001267550.2:c.80396T>G)	-	None	N/A
128	Male	North-West European	SUD	N/A	Symptomatic (SCD)	Unknown	Yes (1 event)*	Exome	TTN (NM_001267550.2:c.100524A>G)	-	None	N/A
* At least one sudden death event but no further information known
SUD - sudden unexplained death; ACM - arrhythmogenic cardiomyopathy; DCM - dilated cardiomyopathy; LQTS - long QT syndrome; HCM - hypertrophic cardioymopathy; CPVT - catecolaminergic polymorphic ventricular tachycardia; BrS - Brugada syndrome.

## Sheet: Table S2 Burden analysis
Gene	RefSeq Transcript	Ensembl transcript	Inheritance mode	gnomAD splice	gnomAD count	Background Rate	Qualifying case splice	Case count	Case rate	P-value	Excess case rate	Power
Arrhythmogenic cardiomyopathy (James, Cynthia A et al. Circ Genom Precis Med. 2021; PMID: 33831308)
DSC2	NM_024422.6	ENST00000280904.11	AD	41	121744	0.000336772	1	34	0.0294118	0.012
DSG2	NM_001943.5	ENST00000261590.13	AD	35	121894	0.000287134	0	34	0
DSP	NM_004415.4	ENST00000379802.8	AD	33	123943	0.000266251	1	34	0.0294118	0.009555
JUP	NM_002230.4	ENST00000393931.8	AD	35	121928	0.000287055	0	34	0
PKP2	NM_001005242.3	ENST00000340811.9	AD	39	121846	0.000320076	2	34	0.0588235	6.905e-05	5.85035	84.2% power
TMEM43	NM_024334.3	ENST00000306077.5	AD	31	124291	0.000249415	0	34	0
				214	122608	0.001745	4		4/34 (11.7%)	bonferroni=0.0083
Brugada syndrome (Hosseini, S Mohsen et al. Circ. 2018; PMID: 29959160)
SCN5A	NM_000335.5	ENST00000423572.7	AD	63	119520	0.000527108	1	66	0.0151515	0.03472	3.41929	49.5% power
				63	119520	0.0005	1		1/66 (1.5%)	bonferroni=0.05
Catecholaminergic polymorphic ventricular tachycardia (Walsh, Roddy et al. Eur Heart J. 2022, PMID: 34557911)
CASQ2	NM_001232.4	ENST00000261448.6	AR	15	123668	0.000121292	0	21	0
RYR2	NM_001035.3	ENST00000366574.7	AD	125	114642	0.00109035	0	21	0
TECRL	NM_001010874.5	ENST00000381210.8	AR	39	112455	0.000346805	0	21	0
TRDN	NM_006073.4	ENST00000334268.9	AR	102	94537	0.00107894	0	21	0
				281	111326	0.0025	0		0/21 (0%)	bonferroni=0.0125
Dilated cardiomyopathy (Jordan, Elizabeth et al. Circ. 2021, PMID: 33947203)
BAG3	NM_004281.4	ENST00000369085.8	AD	13	121755	0.000106772	0	143	0
DES	NM_001927.4	ENST00000373960.4	AD	36	115027	0.000312969	0	143	0
FLNC	NM_001458.5	ENST00000325888.13	AD	127	120867	0.00105074	4	143	0.027972	2.003e-05	2.69213	94.5% power
LMNA	NM_170707.4	ENST00000368300.9	AD	19	115845	0.000164012	1	143	0.00699301	0.02437
MYH7	NM_000257.4	ENST00000355349.4	AD	105	125021	0.000839859	0	143	0
RBM20	NM_001134363.3	ENST00000369519.4	AD	23	74196	0.000839859	0	143	0
SCN5A	NM_000335.5	ENST00000423572.7	AD	63	119520	0.000527108	0	143	0
TNNC1	NM_003280.3	ENST00000232975.8	AD	21	122158	0.000171909	0	143	0
TNNT2	NM_001276345.2	ENST00000656932.1	AD	39	123339	0.000316202	0	143	0
TTN	NM_001267550.2	ENST00000589042.5	AD	783	119457	0.00655466	5	143	0.034965	0.002624	2.8411	81.9% power
				1229	115718	0.0106	10		10/143 (6.9%)	bonferroni=0.005
Hypertrophic cardiomyopathy (Ingles, Jodie et al. Circ Genom Precis Med. 2019, PMID: 30681346)
ACTC1	NM_005159.4	ENST00000290378.6	AD	6	123640	4.8528e-05	0	720	0
MYBPC3	NM_000256.3	ENST00000545968.6	AD	118	110251	0.00107029	60	720	0.0833333	2.2e-16	8.2263	100% power
MYH7	NM_000257.4	ENST00000355349.4	AD	105	125021	0.000839859	10	720	0.0138889	1.547e-09	1.3049	99.9% power
MYL2	NM_000432.4	ENST00000228841.15	AD	21	124389	0.000168825	0	720	0
MYL3	NM_000258.3	ENST00000292327.6	AD	6	125124	4.7952e-05	0	720	0
TNNI3	NM_000363.5	ENST00000344887.10	AD	23	114316	0.000201197	1	720	0.00138889	0.1399
TNNT2	NM_001276345.2	ENST00000656932.1	AD	39	123339	0.000316202	2	720	0.00277778	0.02375
TPM1	NM_001018005.2	ENST00000403994.9	AD	19	121689	0.000156136	0	720	0
				337	120971	0.0027	73		73/720 (10.1%)	bonferroni=0.00625
Long QT syndrome (Adler, Arnon et al.Circ. 2020, PMID: 31983240)
CALM1	NM_006888.6	ENST00000356978.9	AD	0	118250	0	0	55	0
CALM2	NM_001743.6	ENST00000272298.12	AD	23	117491	0.000195759	0	55	0
CALM3	NM_005184.4	ENST00000291295.14	AD	3	116924	2.5658e-05	0	55	0
KCNH2	NM_000238.4	ENST00000262186.10	AD	28	106451	0.000263032	0	55	0
KCNQ1	NM_000218.3	ENST00000155840.12	AD	37	116164	0.000318515	2	55	0.0363636	0.0001611	3.60451	82.5% power
SCN5A	NM_000335.5	ENST00000423572.7	AD	63	119520	0.000527108	0	55	0
				154	115800	0.0013	2		2/55 (3.6%)	bonferroni=0.0083
Sudden unexplained death
ACTC1	NM_005159.4	ENST00000290378.6	AD	6	123640	4.8528e-05	0	203	0
BAG3	NM_004281.4	ENST00000369085.8	AD	13	121755	0.000106772	1	203	0.00492611	0.02305
CALM1	NM_006888.6	ENST00000356978.9	AD	0	118250	0	0	203	0
CALM2	NM_001743.6	ENST00000272298.12	AD	23	117491	0.000195759	0	203	0
CALM3	NM_005184.4	ENST00000291295.14	AD	3	116924	2.5658e-05	0	203	0
CASQ2	NM_001232.4	ENST00000261448.6	AR	15	123668	0.000121292	0	203	0
DES	NM_001927.4	ENST00000373960.4	AD	36	115027	0.000312969	0	203	0
DSC2	NM_024422.6	ENST00000280904.11	AD	41	121744	0.000336772	0	203	0
DSG2	NM_001943.5	ENST00000261590.13	AD	35	121894	0.000287134	1	203	0.00492611	0.05815
DSP	NM_004415.4	ENST00000379802.8	AD	33	123943	0.000266251	1	203	0.00492611	0.05413
FLNC	NM_001458.5	ENST00000325888.13	AD	127	120867	0.00105074	2	203	0.00985222	0.02009
JUP	NM_002230.4	ENST00000393931.8	AD	39	121928	0.000319861	0	203	0
KCNH2	NM_000238.4	ENST00000262186.10	AD	28	106451	0.000263032	1	203	0.00492611	0.05376
KCNQ1	NM_000218.3	ENST00000155840.12	AD	37	116164	0.000318515	0	203	0
LMNA	NM_170707.4	ENST00000368300.9	AD	20	115845	0.000172644	0	203	0
MYBPC3	NM_000256.3	ENST00000545968.6	AD	118	110251	0.00107029	1	203	0.00492611	0.1967
MYH7	NM_000257.4	ENST00000355349.4	AD	105	125021	0.000839859	0	203	0
MYL2	NM_000432.4	ENST00000228841.15	AD	21	124389	0.000168825	0	203	0
MYL3	NM_000258.3	ENST00000292327.6	AD	6	125124	4.7952e-05	1	203	0.00492611	0.01128
PKP2	NM_001005242.3	ENST00000340811.9	AD	39	121846	0.000320076	0	203	0
RBM20	NM_001134363.3	ENST00000369519.4	AD	23	74196	0.000839859	0	203	0
RYR2	NM_001035.3	ENST00000366574.7	AD	125	114642	0.00109035	1	203	0.00492611	0.1999
SCN5A	NM_000335.5	ENST00000423572.7	AD	63	119520	0.000527108	1	203	0.00492611	0.1029
TECRL	NM_001010874.5	ENST00000381210.8	AR	39	112455	0.000346805	0	203	0
TMEM43	NM_024334.3	ENST00000306077.5	AD	31	124291	0.000249415	0	203	0
TNNC1	NM_003280.3	ENST00000232975.8	AD	21	122158	0.000171909	0	203	0
TNNI3	NM_000363.5	ENST00000344887.10	AD	23	114316	0.000201197	0	203	0
TNNT2	NM_001276345.2	ENST00000656932.1	AD	39	123339	0.000316202	0	203	0
TPM1	NM_001018005.2	ENST00000403994.9	AD	19	121689	0.000156136	0	203	0
TRDN	NM_006073.4	ENST00000334268.9	AR	102	94537	0.00107894	0	203	0
TTN	NM_001267550.2	ENST00000589042.5	AD	864	119457	0.00723273	6	203	0.0295567	0.00391
				2094	117188	0.0179	16		16/203 (7.9%)	bonferroni=0.00161
AD - autosomal dominant; AR - autosomal recessive

## Sheet: Table S3 European burden test
Gene	RefSeq Transcript	Ensembl transcript	Inheritance mode	gnomAD splice (NF_EUR)	gomAD count (NF_EUR)	Background Rate	Qualifying case splice (EUR)	Case count (EUR)	Case rate	P-value
Arrhythmogenic cardiomyopathy (James, Cynthia A et al. Circ Genom Precis Med. 2021; PMID: 33831308)
PKP2	NM_001005242.3	ENST00000340811.9	AD	22	55530	0.00039618	2	25	0.08	0.0000533
Dilated cardiomyopathy (Jordan, Elizabeth et al. Circ. 2021, PMID: 33947203)
MYBPC3	NM_000256.3	ENST00000545968.6	AD	73	50148	0.00145569	43	521	0.082533	2.2E-16
MYH7	NM_000257.4	ENST00000355349.4	AD	78	56504	0.00138043	7	521	0.0134357	0.0000136
Long QT syndrome (Adler, Arnon et al.Circ. 2020, PMID: 31983240)
KCNQ1	NM_000218.3	ENST00000155840.12	AD	21	50159	0.00041867	2	35	0.0571429	0.0001184
Dilated cardiomyopathy (Jordan, Elizabeth et al. Circ. 2021, PMID: 33947203)
FLNC	NM_001458.5	ENST00000325888.13	AD	62	54516	0.00113728	2	89	0.027972	0.004952
TTN	NM_001267550.2	ENST00000589042.5	AD	483	54196	0.0089121	3	89	0.0337079	0.04605
AD - autosomal dominant; AR - autosomal recessive

## Sheet: Table S4 Genetic & RNA analysis
#	Participant Code(s)	Chr (GRCh38) position	Gene	HGVSc	HGVSp	Location		Type of variant	Position in splice site	Variant ID	gnomAD allele count		gnomAD allele frequency		Relevant MaxEntScan Score			ADA_score	RF_score	SpliceAI score	Predicted consequence	ClinVar_ID	ClinVar_class	Functional analysis outcome	Source of functional analysis outcome	ACMG Classification without RNA analysis	ACMG Classification with RNA analysis	Change in Classification	Final ACMG critieria	Final ACMG classification
						Exon	Intron				v2.1.1	v3.1.2	v2.1.1	v3.1.2	Reference	Alternate	Difference
1	001	Chr10(GRCh38):g.119672707G>T	BAG3	NM_004281.4:c.909+51G>T	-	-	3_3	Deep intronic	N/A	rs954702600	0	0	0	0	-1.19	6.46	7.65	0	0	0.01 (DG)	Donor gain	-	-	-	-	Variant of uncertain significance PM2	N/A	No change (VUS)	PM2	Variant of uncertain significance
2	002	Chr18(GRCh38):g.31083061C>T	DSC2	NM_024422.6:c.943-1G>A	-	-	7_15	Splice acceptor canonical	Minus 1	rs796756333	0	3	0	1.973e-05	9.166	0.416	-8.75	0.999982	0.944	0.65 (AG), 1 (AL)	Acceptor loss	419777	Conflicting	-	-	Likely pathogenic PVS1_strong, PM2, PS4_supporting	N/A	No change (LP)	PVS1_strong, PM2, PS4_supporting	Likely pathogenic
3	003	Chr6(GRCh38):g.7576293G>C	DSP	NM_004415.2:c.2631-1G>C	-	-	18_23	Splice acceptor canonical	Minus 1	COSM5954925	0	0	0	0	11.1402	3.07576	-8.06449	1	0.948	0.54 (AG), 0.99 (AL)	Acceptor loss	-	-	-	-	Likely pathogenic PVS1, PM2	N/A	No change (LP)	PVS1, PM2	Likely pathogenic
4	004	Chr7(GRCh38):g.128830882T>G	FLNC	NM_001458.4:c.245T>G	NP_001449.3:p.Met82Arg	1_48	-	Missense	N/A	-	0	0	0	0	3.03	10.05	7.02	0	0	0.17 (DG)	Donor gain	945380	Uncertain_significance	-	-	Variant of uncertain significance PM2	N/A	No change (VUS)	PM2	Variant of uncertain significance
5	005	Chr7(GRCh38):g.128835416G>A	FLNC	NM_001458.5:c.443G>A	NP_001449.3:p.Trp148Ter	2_48	-	Nonsense	N/A	-	0	0	0	0	-1.11	6.84	7.95	0	0	0.95 (AG)	Acceptor gain	-	-	-	-	Likely pathogenic PVS1_strong, PM2	N/A	No change (LP)	PVS1_strong, PM2	Likely pathogenic
6	006, 007	Chr7(GRCh38):g.128842169G>A	FLNC	NM_001458.5:c.2122-62G>A	-	-	13_47	Deep intronic	N/A	rs558676567	1	5	3.191e-05	3.287e-05	-2.34	5.62	7.96	0	0	0.01 (AG)	Acceptor gain	-	-	-	-	Variant of uncertain significance PM2, PS4_supporting	N/A	No change (VUS)	PM2, PS4_supporting	Variant of uncertain significance
7	008	Chr7(GRCh38):g.128844167G>A	FLNC	NM_001458.5:c.3093G>A	NP_001449.3:p.Pro1031=	20_48	-	Synonymous	N/A	rs1203053799	5	0	2.018e-05	0	-1.49	6.46	7.95	0	0	0	Acceptor gain	970103	Uncertain_significance	-	-	Variant of uncertain significance PM2	N/A	No change (VUS)	PM2	Variant of uncertain significance
8	009	Chr7(GRCh38):g.128845158C>T	FLNC	NM_001458.5:c.3693C>T	NP_001449.3:p.Gly1231=	21_48	-	Synonymous	N/A	rs765922145	4	2	1.612e-05	1.314e-05	-2.85	4.9	7.75	0	0	0.26 (DG)	Donor gain	382738	Conflicting	-	-	Variant of uncertain significance PM2	N/A	No change (VUS)	PM2	Variant of uncertain significance
9	010	Chr7(GRCh38):g.128849549C>T	FLNC	NM_001458.5:c.5170C>T	NP_001449.3:p.His1724Tyr	30_48	-	Missense	N/A	-	0	0	0	0	-12.81	-5.06	7.75	0	0	0.36 (DG), 0.65 (DL)	Donor gain	-	-	-	-	Variant of uncertain significance PM2, PP3	N/A	No change (VUS)	PM2, PP3	Variant of uncertain significance
10	011	Chr17(GRCh38):g.41762876T>C	JUP	NM_002230.4:c.1497+107A>G	-	-	8_13	Deep intronic	N/A	-	0	0	0	0	-1.32	6.87	8.19	0	0	0.01 (DG)	Donor gain	-	-	-	-	Variant of uncertain significance PM2	N/A	No change (VUS)	PM2	Variant of uncertain significance
11	012	Chr7(GRCh38):g.150950422T>A	KCNH2	NM_000238.4:c.2146-2A>T	-	-	8_14	Splice acceptor canonical	Minus 2	CD056155	0	0	0	0	12.143	3.776	-8.367	0.999994	0.928	0.59 (AG), 0.99 (AL)	Acceptor loss	-	-	-	-	Likely pathogenic PVS1, PM2	N/A	No change (LP)	PVS1, PM2	Likely pathogenic
12	013	Chr11(GRCh38):g.2473325A>T	KCNQ1	NM_000218.2:c.386+27841A>T	-	-	1_15	Deep intronic	N/A	rs752066666	2	11	6.392e-05	7.246e-05	-2.81	5.37	8.18	0	0	0	Donor gain	-	-	-	-	Variant of uncertain significance (no matched criteria)	N/A	No change (VUS)	-	Variant of uncertain significance
13	014	Chr11(GRCh38):g.2528023G>A	KCNQ1	NM_000218.2: c.477+5G>A	-	-	2_15	Splice donor site	Plus 5	rs397508111	3	1	1.195e-05	6.569e-06	9.89	4.52	-5.37	0.998	0.97	0.03 (DG), 0.23 (DL)	Donor loss	53047	Pathogenic	Exon 2 skipped resulting in a PTC	Table 1, Supplemenary Figure 2; Chouabe C et al. 2000 (PMID: 10728423)	Variant of uncertain significance PS4_moderate, PM2, PP1, PP3	Likely pathogenic PS3, PS4_moderate, PM2, PP1	VUS > LP	PS3, PS4_moderate, PM2, PP1	Likely pathogenic
14	015	Chr11(GRCh38):g.2572846G>A	KCNQ1	NM_000218.3:c.781G>A	NP_000209.2:p.Glu261Lys	6_16	-	Splice acceptor site	First	rs199472722	0	0	0	0	9.98	8.169	-1.811	0.911121	0.612	0.76 (AG), 0.01 (AL)	Acceptor loss	53103	Uncertain_significance	Exon 6 skipped resulting in an in-frame truncation of 47 amino acids	Table 1, Supplementary Figure 2	Variant of uncertain significance PM2, PS4_supporting, PP3	Variant of uncertain significance PM2, PM4, PS4_supporting	No change (VUS)	PM2, PM4, PS4_supporting	Variant of uncertain significance
15	016	Chr11(GRCh38):g.2667311A>G	KCNQ1	NM_000218.2:c.1514+5230A>G	-	-	11_15	Deep intronic	N/A	rs751098453	0	2	0	1.315e-05	-0.40	5.56	5.96	0	0	0	Donor gain	-	-	-	-	Variant of uncertain significance PM2	N/A	No change (VUS)	PM2	Variant of uncertain significance
16	017	Chr11(GRCh38):g.2788954T>G	KCNQ1	NM_000218.2:c.1794+10917T>G	-	-	15_15	Deep intronic	N/A	rs914555466	0	15	0	9.861e-05	0.75	9.25	8.5	0	0	0	Donor gain	-	-	-	-	Variant of uncertain significance (no matched criteria)	N/A	No change (VUS)	-	Variant of uncertain significance
17	018	Chr1(GRCh38):g.156129799C>G	LMNA	NM_170707.4:c.357-818C>G	-	-	1_11	Deep intronic	N/A	-	0	0	0	0	-1.34	6.93	8.27	0	0	0.02 (DG)	Donor gain	-	-	-	-	Variant of uncertain significance PM2	N/A	No change (VUS)	PM2	Variant of uncertain significance
18	019	Chr1(GRCh38):g.156134804G>A	LMNA	NM_170707.4:c.640-1G>A	-	-	3_11	Splice acceptor canonical	Minus 1	-	0	0	0	0	9.76, -3.35	1.01, 4.60	-8.75, 7.95	0.999984	0.924	0.99 (AG), 1 (AL)	Acceptor loss	-	-	-	-	Likely pathogenic PVS1_strong, PM2	N/A	No change (LP)	PVS1_strong, PM2	Likely pathogenic
19	020, 021	Chr11(GRCh38):g.47352622C>T	MYBPC3	NM_000256.3:c.25+1G>A	-	-	1_34	Splice donor canonical	Plus 1	-	0	0	0	0	6.52465	-1.65737	-8.18202	1	0.958	0.13 (DG), 0.99 (DL)	Donor loss	-	-	-	-	Pathogenic PVS1, PM2, PS4_supporting	N/A	No change (P)	PVS1, PM2, PS4_supporting	Pathogenic
20	022	Chr11(GRCh38):g.47349922C>A	MYBPC3	NM_000256.3:c.506G>T	NP_000247.2:p.Gly169Val	5_35	-	Splice acceptor site	First	CM1415246	0	0	0	0	12.90, 17.00	10.74, -9.35	-2.16, 7.65	0.99956	0.946	0.07 (AG)	Acceptor loss	-	-	-	-	Variant of uncertain significance PM2	N/A	No change (VUS)	PM2	Variant of uncertain significance
21	023	Chr11(GRCh38):g.47349769C>G	MYBPC3	NM_000256.3:c.654+5G>C	-	-	5_34	Splice donor site	Plus 5	rs397516066	0	0	0	0	8.23	2.875	-5.355	0.999474	0.92	0.01 (DG), 0.14 (DL)	Donor loss	263572	Uncertain_significance	In-frame deletion of exon 5 by 16 amino acids	Singer ES et al. 2019 (PMID: 30645170)	Variant of uncertain significance PM2, PS4_supporting, PP3	Variant of uncertain significance PM2, PM4, PS4_supporting	No change (VUS)	PM2, PM4, PS4_supporting	Variant of uncertain significance
22	024, 025	Chr11(GRCh38):g.47348541C>G	MYBPC3	NM_000256.3:c.655G>C	NP_000247.2:p.Val219Leu	6_35	-	Splice acceptor site	First	rs397516068	0	0	0	0	7.452	5.701	-1.751	0.938314	0.646	0	Acceptor loss	42784	Pathogenic/Likely_pathogenic	Exon 6 skipped resulting in a PTC	Crehalet H et al. Cardiogenetics 2012	Likely pathogenic PS4, PM2	Pathogenic PS3, PS4, PM2	LP > P	PS3, PS4, PM2	Pathogenic
23	026, 027, 028, 029, 030, 031, 032, 033	Chr11(GRCh38):g.47348424C>T	MYBPC3	NM_000256.3:c.772G>A	NP_000247.2:p.Glu258Lys	6_35	-	Splice donor site	Last	rs397516074	6	5	2.199e-05	3.286e-05	9.20, -0.18	3.44, 7.78	-5.75, 7.96	0.999992	1	0.01 (AG), 0.01 (DG), 0.17 (DL)	Donor loss	42792	Pathogenic/Likely_pathogenic	Exon 6 skipped resulting in a PTC	Singer ES et al. 2019 (PMID: 30645170)	Pathogenic PS4, PP1_strong, PM2, PP3	Pathogenic PS3, PS4, PP1_strong, PM2	No change (P)	PS3, PS4, PP1_strong, PM2	Pathogenic
24	034	Chr11(GRCh38):g.47348398C>T	MYBPC3	NM_000256.3:c.772+26G>A	-	-	6_34	Deep intronic	N/A	rs763249768	2	6	7.894e-06	3.944e-05	0.66	8.62	7.96	0	0	0	Acceptor gain	-	-	-	-	Variant of uncertain significance PM2	N/A	No change (VUS)	PM2	Variant of uncertain significance
25	035	Chr11(GRCh38):g.47347856C>G	MYBPC3	NM_000256.3: c.821+1G>C	-	-	7_34	Splice donor canonical	Plus 1	rs397516073	0	0	0	0	9.3	1.02	-8.28	1	0.922	0.87 (DL)	Donor loss	178946	Pathogenic	-	-	Likely pathogenic PVS1, PM2	N/A	No change (LP)	PVS1, PM2	Likely pathogenic
26	036	Chr11(GRCh38):g.47347854C>A	MYBPC3	NM_000256.3:c.821+3G>T	-	-	7_34	Splice donor site	Plus 3	rs727503213	0	0	0	0	9.298	0.443	-8.855	0.934	0.46	0.71 (DL)	Donor loss	228869	Conflicting	Exon 7 skipped resulting in a PTC	Singer ES et al. 2019 (PMID: 30645170)	Variant of uncertain significance PM2, PS4_supporting, PP3	Likely pathogenic PS3, PM2, PS4_supporting	VUS > LP	PS3, PM2, PS4_supporting	Likely pathogenic
27	037	Chr11(GRCh38):g.47346371C>G	MYBPC3	NM_000256.3:c.927-1G>C	-	-	11_34	Splice acceptor canonical	Minus 1	COSV57032783	0	0	0	0	-1.829	-9.893	-8.064	0.999891	0	0.13 (AG), 0.61 (AL)	Acceptor loss	870078	Likely_pathogenic	-	-	Likely pathogenic PVS1, PM2	N/A	No change (LP)	PVS1, PM2	Likely pathogenic
28	038, 039, 040, 041, 042	Chr11(GRCh38):g.47346379C>T	MYBPC3	NM_000256.3:c.927-9G>A	-	-	11_34	Splice acceptor site	Minus 9	rs397516083	2	3	9.205e-06	1.971e-05	-1.829	-7.467	-5.638	0.963632	0	0.11 (AG), 0.28 (AL)	Acceptor loss	42807	Pathogenic	Multiple results: exon 12 skipped; intron 11 included (both resulting in a PTC); no aberrant splicing	Helms AS et al. 2014 (PMID: 25031304); Crehalet H et al. Cardiogenetics 2012; Singer ES et al. 2019 (PMID: 30645170)	Likely pathogenic PS4, PP1_moderate, PM2, PP3	Pathogenic PS3, PS4, PP1_moderate, PM2	LP > P	PS3, PS4, PP1_moderate, PM2	Pathogenic
29	043	Chr11(GRCh38):g.47346207C>T	MYBPC3	NM_000256.3:c.1090G>A	NP_000247.2:p.Ala364Thr	12_35	-	Splice donor site	Last	rs794727046	0	0	0	0	4.9	-0.54	-5.44	1	0.998	0.01 (DG), 0.37 (DL)	Donor loss	454301	Pathogenic	Exon 12 skipped resulting in a PTC	Singer ES. et al 2019 (PMID: 30645170)	Variant of uncertain significance PM2, PS4_moderate, PP3	Likely pathogenic PS3, PM2, PS4_moderate	VUS > LP	PS3, PM2, PS4_moderate	Likely pathogenic
30	044	Chr11(GRCh38):g.47346093A>C	MYBPC3	NM_000256.3:c.1090+114T>G	-	-	12_34	Deep intronic	N/A	rs910897148	0	1	0	6.58e-06	4.9	9.6	4.7	0	0	0	Donor gain	-	-	-	-	Variant of uncertain significance PM2	N/A	No change (VUS)	PM2	Variant of uncertain significance
31	045	Chr11(GRCh38):g.47345754G>A	MYBPC3	NM_000256.3:c.1090+453C>T	-	-	12_34	Deep intronic	N/A	-	0	0	0	0	1.9	9.65	7.75	0	0	0.56 (DG)	Donor gain	-	-	77 bp intron 12 inclusion resulting in a PTC	Bagnall RD et al. 2018 (PMID: 30025578)	Variant of uncertain significance PM2, PP1, PP3	Likely pathogenic PS3, PM2, PP1	VUS > LP	PS3, PM2, PP1	Likely pathogenic
32	046	Chr11(GRCh38):g.47344199T>G	MYBPC3	NM_000256.3:c.1091-575A>C	-	-	12_34	Deep intronic	N/A	-	0	0	0	0	3.09	7.47	4.38	0	0	0.38 (AG)	Acceptor gain	-	-	85 bp intron 12 inclusion resulting in a PTC	Bagnall RD et al. 2018 (PMID: 30025578)	Variant of uncertain significance PM2	Likely pathogenic PS3, PM2	VUS > LP	PS3, PM2	Likely pathogenic
33	047	Chr11(GRCh38):g.47343281C>T	MYBPC3	NM_000256.3:c.1224-19G>A	-	-	13_34	Deep intronic	N/A	rs587776699	5	1	2.561e-05	6.577e-06	7.8	6.315	-1.485	0	0	0.81 (AG), 0.16 (AL)	Acceptor gain	138326	Likely_pathogenic	Exon 14 5' extension of 17 bp resulting in a PTC	Frank-Hansen R et al. 2008 (PMID: 18337725)	Variant of uncertain significance PM2, PS4_moderate	Likely pathogenic PS3, PM2, PS4_moderate	VUS > LP	PS3, PM2, PS4_moderate	Likely pathogenic
34	048, 049, 050	Chr11(GRCh38):g.47343314C>T	MYBPC3	NM_000256.3:c.1224-52G>A	-	-	13_34	Deep intronic	N/A	rs786204336	1	3	3.191e-05	1.974e-05	1.59	9.54	7.95	0	0	0.99 (AG)	Acceptor gain	-	-	50 bp 5' extension of exon 14 resulting in a PTC	Bagnall RD et al. 2018 (PMID: 30025578)	Pathogenic PS4, PP1_strong, PM2	Pathogenic PS3, PS4, PP1_strong, PM2	No change (P)	PS3, PS4, PP1_strong, PM2	Pathogenic
35	051	Chr11(GRCh38):g.47343342C>T	MYBPC3	NM_000256.3:c.1224-80G>A	-	-	13_34	Deep intronic	N/A	rs1025692267	2	8	6.377e-05	5.261e-05	0.1	8.06	7.96	0	0	0.94 (AG)	Acceptor gain	693982	Pathogenic	In-frame 78bp inclusion of intron 13	Table 1, Supplementary Figure 2; Janin A et al. 2020 (PMID: 31730716)	Variant of uncertain signifiance PS4, PP3	Likely pathogenic PS4, PM4	VUS > LP	PS4, PM4	Likely pathogenic
36	052	Chr11(GRCh38):g.47343019A>G	MYBPC3	NM_000256.3:c.1351+2T>C	-	-	15_34	Splice donor canonical	Plus 2	rs397515897	0	0	0	0	7.92601	0.171854	-7.75416	1	0.84	0.42 (DG), 0.97 (DL)	Donor loss	42525	Pathogenic	-	-	Pathogenic PVS1, PM2, PS4_supporting	N/A	No change (P)	PVS1, PM2, PS4_supporting	Pathogenic
37	053	Chr11(GRCh38):g.47342745C>T	MYBPC3	NM_000256.3:c.1458-1G>A	-	-	16_34	Splice acceptor canonical	Minus 1	rs397515903	0	0	0	0	3.828	-4.922	-8.75	0.999979	0.902	0.79 (AG), 0.99 (AL)	Acceptor loss	42532	Pathogenic	-	-	Pathogenic PVS1, PM2, PS4_supporting	N/A	No change (P)	PVS1, PM2, PS4_supporting	Pathogenic
38	054	Chr11(GRCh38):g.47342751G>T	MYBPC3	NM_000256.3:c.1458-7C>A	-	-	16_34	Splice acceptor site	Minus 7	-	0	0	0	0	-2.52	5.52	8.04	0.988516	0.446	0.99 (AG), 0.27 (AL)	Acceptor loss	-	-	Exon 17 5' extension of 5 bp resulting in a PTC	Table 1, Supplementary Figure 2	Variant of uncertain significance PM2, PP3	Likely pathogenic PS3, PM2	VUS > LP	PS3, PM2	Likely pathogenic
39	055, 056, 057, 058, 059	Chr11(GRCh38):g.47342578C>G	MYBPC3	NM_000256.3:c.1624G>C	NP_000247.2:p.Glu542Gln	17_35	-	Splice donor site	Last	rs121909374	5	9	1.903e-05	5.914e-05	7.746	4.091	-3.655	0.999996	0.992	0.02 (DG), 0.02 (DL)	Donor loss	8608	Pathogenic	Exon 17 skipped resulting in a PTC	Crehalet H et al. Cardiogenetics 2012; Singer ES et al. 2019 (PMID: 30645170)	Pathogenic PS4, PP1_strong	Pathogenic PS3, PS4, PP1_strong	No change (P)	PS3, PS4, PP1_strong	Pathogenic
40	060, 061, 062, 063, 064, 065, 066	Chr11(GRCh38):g.47342574T>A	MYBPC3	NM_000256.3:c.1624+4A>T	-	-	17_34	Splice donor site	Plus 4	rs397515916	3	4	1.334e-05	2.63e-05	7.746	3.548	-4.198	0.968475	0.788	0.08 (DG), 0.16 (DL)	Donor loss	42556	Pathogenic	Exon 17 skipped resulting in a PTC	Singer ES et al. 2019 (PMID: 30645170)	Likely pathogenic PS4, PM2, PP1_moderate, PP3	Pathogenic PS3, PS4, PM2, PP1_moderate	LP > P	PS3, PS4, PM2, PP1_moderate	Pathogenic
41	067, 068, 069, 070	Chr11(GRCh38):g.47339792T>C	MYBPC3	NM_000256.3:c.1928-2A>G	-	-	20_34	Splice acceptor canonical	Minus 2	rs397515937	0	0	0	0	9.92	1.965	-7.955	0.99999	0.936	0.93 (AG), 1 (AL)	Acceptor loss	42585	Pathogenic	Intron 20 inclusion resulting in a PTC	Helms AS et al. 2014 (PMID: 25031304)	Pathogenic PVS1, PS4, PP1_strong, PM2	Pathogenic PVS1, PS4, PP1_strong, PM2	No change (P)	PVS1, PS4, PP1_strong, PM2	Pathogenic
42	071	Chr11(GRCh38):g.47340359C>A	MYBPC3	NM_000256.3:c.1928-569G>T	-	-	20_34	Deep intronic	N/A	-	0	1	0	6.57e-06	-2.4	5.24	7.64	0	0	0.23 (DG)	Donor gain	-	-	Multiple cryptic splice products resulting in PTCs	Holliday M et al. 2021 (PMID:33657327)	Variant of uncertain significance PM2, PP1	Likely pathogenic PS3, PM2, PP1	VUS > LP	PS3, PM2, PP1	Likely pathogenic
43	072	Chr11(GRCh38):g.47338594T>C	MYBPC3	NM_000256.3:c.2234A>G	NP_000247.2:p.Asp745Gly	23_35	-	Missense	N/A	rs727503190	0	0	0	0	0.98	9.16	8.18	0	0	0.64 (DG)	Donor gain	30142	Uncertain_significance	-	-	Variant of uncertain significance PM2, PP3, PS4_supporting	N/A	No change (VUS)	PM2, PP3, PS4_supporting	Variant of uncertain significance
44	073	Chr11(GRCh38):g.47338554G>A	MYBPC3	NM_000256.3:c.2274C>T	NP_000247.2:p.Gly758=	23_35	-	Synonymous	N/A	rs397515957	1	1	4.013e-06	6.571e-06	-1.01	6.74	7.75	0	0	0.73 (DG)	Donor gain	42609	Conflicting	Exon 23 in-frame truncation of 12 amino acids	Bagnall RD et al. 2018 (PMID: 30025578)	Variant of uncertain significance PM2, PP1_moderate, PP3	Likely pathogenic PM2, PM4, PP1_moderate	VUS > LP	PM2, PM4, PP1_moderate	Likely pathogenic
45	074, 075, 076	Chr11(GRCh38):g.47338520C>T	MYBPC3	NM_000256.3:c.2308G>A	NP_000247.2:p.Asp770Asn	23_35	-	Splice donor site	Last	rs36211723	4	0	1.606e-05	0	8.988	2.913	-6.075	0.999995	1	0.32 (DG), 0.86 (DL)	Donor loss	36604	Conflicting	No aberrant splice produt detected	Helms AS et al. 2014 (PMID: 25031304)	Likely pathogenic PS4, PM2, PP3	Likely pathogenic PS4, PM2, PP3	No change (LP)	PS4, PM2, PP3	Likely pathogenic
46	077	Chr11(GRCh38):g.47338519C>T	MYBPC3	NM_000256.3:c.2308+1G>A	-	-	23_34	Splice donor canonical	Plus 1	rs112738974	0	0	0	0	8.988	0.806	-8.182	1	0.934	0.26 (DG), 0.93 (DL)	Donor loss	42610	Pathogenic	Exon 23 skipped resulting in a PTC	Carrier L et al. 1997 (PMID: 9048664)	Pathogenic PVS1, PS4, PP1_strong, PM2	Pathogenic PVS1, PS4, PP1_strong, PM2	No change (P)	PVS1, PS4, PP1_strong, PM2	Pathogenic
47	078	Chr11(GRCh38):g.47337796T>C	MYBPC3	NM_000256.3:c.2309-2A>G	-	-	23_34	Splice acceptor canonical	Minus 2	rs111729952	0	0	0	0	5.25	-2.71	-7.96	1	0.908	0.74 (AG), 1 (AL)	Acceptor loss	42613	Pathogenic/Likely_pathogenic	-	-	Pathogenic PVS1, PS4, PM2, PP1_moderate	N/A	No change (P)	PVS1, PS4, PM2, PP1_moderate	Pathogenic
48	079	Chr11(GRCh38):g.47335211T>A	MYBPC3	NM_000256.3:c.2738-2A>T	-	-	26_34	Splice acceptor canonical	Minus 2	CS133964	0	0	0	0	10.3383	1.97153	-8.36677	1	0.928	0.28 (AG), 0.89 (AL)	Acceptor loss	810742	Likely_pathogenic	-	-	Likely pathogenic PVS1, PM2	N/A	No change (LP)	PVS1, PM2	Likely pathogenic
49	080	Chr11(GRCh38):g.47333874C>T	MYBPC3	NM_000256.3:c.2994+48G>A	-	-	28_34	Deep intronic	N/A	rs369866243	11	6	5.677e-05	3.941e-05	0.1	4.41	4.31	0	0	0.01 (DG)	Donor gain	-	-	-	-	Variant of uncertain significance (no matched criteria)	N/A	No change (VUS)	-	Variant of uncertain significance
50	081	Chr11(GRCh38):g.47333556CCAA>C	MYBPC3	NM_000256.3:c.3188_3190del	NP_000247.2:p.Val1063del	29_35	-	Splice donor canonical	Indel	-	0	0	0	0	1.87	8.08	6.21	0	0	0.49 (DG), 0.99 (DL)	Donor loss	-	-	-	-	Variant of uncertain significance PM2, PP3	N/A	No change (VUS)	PM2, PP3	Variant of uncertain significance
51	082	Chr11(GRCh38):g.47333556G>A	MYBPC3	NM_000256.3: c.3190+1G>A	-	-	29_34	Splice donor canonical	Plus 1	rs111683277	1	1	4.183e-06	6.568e-06	6.18	-2.01	-8.19	1	0.94	0.12 (DG), 0.99 (DL)	Donor loss	177837	Pathogenic	-	-	Pathogenic PVS1, PM2, PS4_moderate	N/A	No change (P)	PVS1, PM2, PS4_moderate	Pathogenic
52	083	Chr11(GRCh38):g.47333192A>C	MYBPC3	NM_000256.3:c.3330+2T>G	-	-	30_34	Splice donor canonical	Plus 2	rs387906397	1	5	3.193e-05	3.287e-05	8.272	0.625	-7.647	0.99999	0.928	0.43 (DG), 1 (DL)	Donor loss	8621	Pathogenic/Likely_pathogenic	Exon 30 skipped resulting in a PTC	Helms AS et al. 2014 (PMID: 25031304); Morita H et al. 2008 (PMID: 18403758); Xin B et al. 2007 (PMID: 17937428)	Pathogenic PVS1, PS4, PM2, PP1	Pathogenic PVS1, PS4, PM2, PP1	No change (P)	PVS1, PS4, PM2, PP1	Pathogenic
53	084, 085	Chr11(GRCh38):g.47332813C>T	MYBPC3	NM_000256.3:c.3490+1G>A	-	-	31_34	Splice donor canonical	Plus 1	rs397516020	0	0	0	0	4.871	-3.311	-8.182	0.999979	0.952	0.71 (DG), 1 (DL)	Donor loss	42715	Pathogenic	Exon 31 skipped resulting in a PTC	Rottbauer W et al. 1997 (PMID: 9218526)	Pathogenic PVS1, PM2, PS4_supporting, PP1	Pathogenic PVS1, PM2, PS4_supporting, PP1	No change (P)	PVS1, PM2, PS4_supporting, PP1	Pathogenic
54	086	Chr11(GRCh38):g.47332563TA>T	MYBPC3	NM_000256.3:c.3627+2del	-	-	32_34	Splice donor canonical	Indel	rs1555120258	0	0	0	0	8.76	-2.15	-10.91	N/A	N/A	0.04 (DG), 1 (DL)	Donor loss	519195	Pathogenic	-	-	Pathogenic PVS1, PM2, PS4_supporting	N/A	No change (P)	PVS1, PM2, PS4_supporting	Pathogenic
55	087	Chr14(GRCh38):g.23425980C>T	MYH7	NM_000257.4:c.2146G>A	NP_000248.2:p.Gly716Arg	19_40	-	Missense	N/A	rs121913638	0	0	0	0	-0.71	7.24	7.95	0	0	0	Acceptor gain	14105	Pathogenic	-	-	Pathogenic PS4, PP1_strong, PM1, PM2, PM6, PP3	N/A	No change (P)	PS4, PP1_strong, PM1, PM2, PM6, PP3	Pathogenic
56	088, 089, 090, 091, 092, 093	Chr14(GRCh38):g.23424148T>C	MYH7	NM_000257.4:c.2681A>G	NP_000248.2:p.Glu894Gly	23_40	-	Splice acceptor site	Second	rs397516161	0	1	0	6.569e-06	12.002	11.654	-0.348	0.939627	0.816	0	Acceptor loss	42922	Pathogenic	-	-	Pathogenic PS4, PP1_strong, PM1, PM2, PP3	N/A	No change (P)	PS4, PP1_strong, PM1, PM2, PP3	Pathogenic
57	094	Chr14(GRCh38):g.23421051G>T	MYH7	NM_000257.4:c.3246-3C>A	-	-	25_39	Splice acceptor site	Minus 3	rs112287277	1	0	3.978e-06	0	11.17	6.232	-4.938	0.985078	0.666	0.2 (AG), 0.18 (AL)	Acceptor loss	870092	Uncertain_significance	-	-	Variant of uncertain significance PM2, PP3	N/A	No change (VUS)	PM2, PP3	Variant of uncertain significance
58	095	Chr14(GRCh38):g.23418304G>A	MYH7	NM_000257.2:c.4075C>T	NP_000248.2:p.Arg1359Cys	29_39	-	Missense	N/A	rs45451303	2	1	7.954e-06	6.568e-06	-3.67	4.08	7.75	0	0	0	Donor gain	178082	Uncertain_significance	-	-	Variant of uncertain significance PM2, PP3	N/A	No change (VUS)	PM2, PP3	Variant of uncertain significance
59	096	Chr14(GRCh38):g.23415832C>A	MYH7	NM_000257.2:c.4954G>T	NP_000248.2:p.Asp1652Tyr	34_39	-	Splice acceptor site	First	rs397516233	12	5	4.774e-05	3.285e-05	8.63, -14.05	5.91, -6.41	-2.72, 7.64	1	0.994	0.25 (AG)	Acceptor loss	43047	Uncertain_significance	-	-	Variant of uncertain significance PS4	N/A	No change (LP)	PS4	Likely pathogenic
60	097	Chr14(GRCh38):g.23413758C>T	MYH7	NM_000257.4:c.5790+1G>A	-	-	39_39	Splice donor canonical	Plus 1	rs202232153	1	2	3.982e-06	1.314e-05	8.23	0.048	-8.182	0.999938	0.946	0.03 (DG), 1 (DL)	Donor loss	-	-	-	-	Variant of uncertain significance PM2, PP3	N/A	No change (VUS)	PM2, PP3	Variant of uncertain significance
61	098	Chr3(GRCh38):g.46858491C>T	MYL3	NM_000258.3:c.482-30G>A	-	-	4_6	Deep intronic	N/A	rs768956281	6	9	2.448e-05	5.914e-05	-3.95	4	7.95	0	0	0.04 (AG)	Acceptor gain	-	-	-	-	Variant of uncertain significance (no matched criteria)	N/A	No change (VUS)	-	Variant of uncertain significance
62	099, 100	Chr12(GRCh38):g.32802557C>G	PKP2	NM_001005242.3:c.2014-1G>C	-	-	9_12	Splice acceptor canonical	Minus 1	rs193922674	9	4	3.184e-05	2.628e-05	3.877	-4.187	-8.064	0.999915	0.886	0.04 (AG), 0.98 (AL)	Acceptor loss	6756	Pathogenic	Exon 11 skipped resulting in a PTC	Groeneweg JA et al. 2014 (PMID: 25087486)	Pathogenic PVS1_strong, PS4, PP1_strong, PM2	Pathogenic PVS1_strong, PS4, PP1_strong, PM2	No change (P)	PVS1_strong, PS4, PP1_strong, PM2	Pathogenic
63	101	Chr10(GRCh38):g.110783322G>A	RBM20	NM_001134363.3:c.1276-44G>A	-	-	2_13	Deep intronic	N/A	rs367784110	5	6	2.646e-05	3.943e-05	3.02	10.98	7.96	0	0	0.02 (AG)	Acceptor gain	-	-	-	-	Variant of uncertain significance PM2	N/A	No change (VUS)	PM2	Variant of uncertain significance
64	102	Chr1(GRCh38):g.237417124G>A	RYR2	NM_001035.2: c.848+1G>A	-	-	11_104	Splice donor canonical	Plus 1	rs772984053	4	1	1.607e-05	6.577e-06	9.73	1.55	-8.18	0.9999	0.938	0.74 (DL)	Donor loss	201371	Conflicting	In-frame deletion of exon 11	Table 1, Supplementary Figure 2	Likely pathogenic PP1_strong, PM2, PS4_supporting	Likely pathogenic PP1_strong, PM2, PM4, PS4_supporting	No change (LP)	PP1_strong, PM2, PM4, PS4_supporting	Likely pathogenic
65	103	Chr1(GRCh38):g.237662501A>G	RYR2	NM_001035.3:c.8436+1554A>G	-	-	56_104	Deep intronic	N/A	-	0	0	0	0	-2.50	6.25	8.75	0	0	0	Acceptor gain	-	-	-	-	Variant of uncertain significance PM2	N/A	No change (VUS)	PM2	Variant of uncertain significance
66	104	Chr1(GRCh38):g.237756288G>A	RYR2	NM_001035.3:c.11146G>A	NP_001026.2:p.Glu3716Lys	81_105	-	Splice acceptor site	First	rs1573821155	0	0	0	0	5.569	4.19	-1.379	0.999733	0.928	0.06 (AL)	Acceptor loss	692129	Uncertain_significance	-	-	Variant of uncertain significance PM2	N/A	No change (VUS)	PM2	Variant of uncertain significance
67	105	Chr3(GRCh38):g.38585913C>T	SCN5A	NM_000335.5:c.2565G>A	NP_000326.2:p.Val855=	16_28	-	Synonymous	N/A	-	0	0	0	0	-1.64	6.31	7.95	0	0	0.41 (AG)	Acceptor gain	-	-	-	-	Variant of uncertain significance PM2	N/A	No change (VUS)	PM2	Variant of uncertain significance
68	106	Chr3(GRCh38):g.38556436C>T	SCN5A	NM_000335.5:c.4434+5G>A	-	-	25_27	Splice donor site	Plus 5	rs1057520531	0	0	0	0	2.56	-0.32	-2.88	No score	No score	0.5 (DG), 0.34 (DL)	Donor loss	379225	Conflicting	Studies confirm aberrant splicing	Personal communication with A. Wilde	Variant of uncertain significance PM2, PS4_supporting	Likely pathogenic PS3, PM2, PS4_supporting	VUS > LP	PS3, PM2, PS4_supporting	Likely pathogenic
69	107	Chr19(GRCh38):g.55156825C>A	TNNI3	NM_000363.5:c.109-181G>T	-	-	3_7	Deep intronic	N/A	-	0	0	0	0	-0.73	6.91	7.64	0	0	0.03 (AG), 0.55 (DG)	Donor gain	-	-	-	-	Variant of uncertain significance PM2, PP3	N/A	No change (VUS)	PM2, PP3	Variant of uncertain significance
70	108	Chr19(GRCh38):g.55151918C>T	TNNI3	NM_000363.4:c.550-1G>A	-	-	7_7	Splice acceptor canonical	Minus 1	COSM5390771	0	0	0	0	6.82933	1.92105	-4.90828	1	0.958	0.45 (AG), 0.98 (AL)	Acceptor loss	492986	Uncertain_significance	-	-	Variant of uncertain significance PVS1_moderate, PM2	N/A	No change (VUS)	PVS1_moderate, PM2	Variant of uncertain significance
71	109	Chr1(GRCh38):g.201365261G>A	TNNT2	NM_001276345.1:c.341C>T	NP_001263274.1:p.Ala114Val	10_17	-	Missense	N/A	rs727504245	4	3	1.591e-05	1.972e-05	-2.88	4.87	7.75	0	0	0.03 (AG), 0.03 (AL), 0.23 (DG)	Donor gain	177633	Conflicting	Impairedment as a missense	Potter HK et al. 2004 (PMID: 14722098); Palm T et al. 2001 (PMID: 11606294)	Variant of uncertain significance PS4_moderate, PM2, PS3_supporting	Variant of uncertain significance PS4_moderate, PM2, PS3_supporting	No change (VUS)	PS4_moderate, PM2, PS3_supporting	Variant of uncertain significance
72	110	Chr1(GRCh38):g.201364292ACTC>A	TNNT2	NM_001276345.1:c.489+3_489+5del	-	-	11_16	Splice donor site	Indel	-	0	0	0	0	7.39	-26.41	-33.8	NA	NA	0 0.99 (DL)	Donor loss	-	-	-	-	Variant of uncertain significance PM2, PP3	N/A	No change (VUS)	PM2, PP3	Variant of uncertain significance
73	044, 084, 111, 112, 113	Chr1(GRCh38):g.201362395C>T	TNNT2	NM_001276345.2:c.601-1G>A	-	-	12_16	Splice acceptor canonical	Minus 1	rs483352835	5	2	2.008e-05	1.314e-05	5.374	-3.376	-8.75	0.999977	0.912	0.17 (AG), 0.31 (AL), 0.03 (DG)	Acceptor loss	132940	Uncertain_significance	In-frame 1 amino acid deletion in exon 13	Van Driest SL et al. 2004 (PMID: 15358028)	Likely pathogenic PS4, PM2	Likely pathogenic PS4, PM2, PM4	No change (LP)	PS4, PM2, PM4	Likely pathogenic
74	114	Chr6(GRCh38):g.123337813T>C	TRDN	NM_006073.4:c.1370-144A>G	-	-	21_40	Deep intronic	N/A	-	0	0	0	0	-3.33	4.85	8.18	0	0	0	Donor gain	-	-	-	-	Variant of uncertain significance PM2	N/A	No change (VUS)	PM2	Variant of uncertain significance
75	115	Chr2(GRCh38):g.178784362A>T	TTN	NM_001267550.2:c.2494-11T>A	-	-	15_362	Splice acceptor site	Minus 11	rs780529677	1	0	4.031e-06	0	9.671	7.687	-1.984	0.860743	0.668	0.01 (AG), 0.02 (AL)	Acceptor loss	-	-	-	-	Variant of uncertain significance PM2	N/A	No change (VUS)	PM2	Variant of uncertain significance
76	116	Chr2(GRCh38):g.178731113T>A	TTN	NM_001267550.2:c.17552A>T	NP_001254479.2:p.Glu5851Val	60_363	-	Missense	N/A	rs547188027	0	0	0	0	-2.3	5.88	8.18	0	0	0.61 (DG)	Donor gain	-	-	-	-	Variant of uncertain significance PM2, PP3	N/A	No change (VUS)	PM2, PP3	Variant of uncertain significance
77	117	Chr2(GRCh38):g.178730036C>T	TTN	NM_001267550.2:c.18307+57G>A	-	-	62_362	Deep intronic	N/A	rs562254227	0	9	0	5.916e-05	-2.38	5.58	7.96	0	0	0.01 (DG)	Acceptor gain	-	-	-	-	Variant of uncertain significance (no matched criteria)	N/A	No change (VUS)	-	Variant of uncertain significance
78	118	Chr2(GRCh38):g.178711025T>C	TTN	NM_001267550.2:c.28174+37A>G	-	-	97_362	Deep intronic	N/A	rs762993409	6	1	2.665e-05	6.57e-06	-2.11	7.04	9.15	0	0	0	Donor gain	-	-	-	-	Variant of uncertain significance PM2	N/A	No change (VUS)	PM2	Variant of uncertain significance
79	119	Chr2(GRCh38):g.178694678T>C	TTN	NM_001267550.2:c.31349-2A>G	-	-	116_362	Splice acceptor canonical	Minus 2	-	0	0	0	0	3.07, 2.34, -1.14	-4.89, 8.49, 7.61	-7.96, 6.15, 8.75	0.999945	0.888	1 (AG), 0.98 (AL)	Acceptor loss	-	-	-	-	Variant of uncertain significance PM2, PP3	N/A	No change (VUS)	PM2, PP3	Variant of uncertain significance
80	120	Chr2(GRCh38):g.178642236C>T	TTN	NM_001267550.1:c.40558+1G>A	-	-	219_362	Splice donor canonical	Plus 1	rs368219776	13	6	5.532e-05	3.953e-05	3.897	-4.286	-8.183	1	0.902	0.24 (DG), 0.99 (DL)	Donor loss	223256	Conflicting	-	-	Variant of uncertain significance PP3	N/A	No change (VUS)	PP3	Variant of uncertain significance
81	121	Chr2(GRCh38):g.178630802A>C	TTN	NM_001267550.2:c.44154+2T>G	-	-	238_362	Splice donor canonical	Plus 2	-	0	0	0	0	4.838	-2.809	-7.647	0.999988	0.932	0 1 (DL)	Donor loss	-	-	-	-	Variant of uncertain significance PM2, PP3	N/A	No change (VUS)	PM2, PP3	Variant of uncertain significance
82	122	Chr2(GRCh38):g.178605836T>C	TTN	NM_001267550.2:c.53582-123A>G	-	-	278_362	Deep intronic	N/A	-	0	1	0	6.577e-06	-3.11	5.07	8.18	0	0	0	Donor gain	-	-	-	-	Variant of uncertain significance PM2	N/A	No change (VUS)	PM2	Variant of uncertain significance
83	123	Chr2(GRCh38):g.178603819T>C	TTN	NM_001267550.2:c.54811+57A>G	-	-	282_362	Deep intronic	N/A	rs1358781960	1	2	3.191e-05	1.316e-05	-1.99	6.19	8.18	0	0	0	Donor gain	-	-	-	-	Variant of uncertain significance PM2	N/A	No change (VUS)	PM2	Variant of uncertain significance
84	124	Chr2(GRCh38):g.178592824T>C	TTN	NM_001267550.2:c.59295A>G	NP_001254479.2:p.Glu19765=	300_363	-	Synonymous	N/A	rs1306544071	0	1	0	6.574e-06	3.53	10.1	6.57	0	0	0.02 (DG)	Donor gain	-	-	-	-	Variant of uncertain significance PM2	N/A	No change (VUS)	PM2	Variant of uncertain significance
85	125	Chr2(GRCh38):g.178587516C>T	TTN	NM_001267550.2:c.63793G>A	NP_001254479.2:p.Asp21265Asn	306_363	-	Splice donor site	Last	rs794729474	3	4	1.089e-05	2.632e-05	5.557	0.994	-4.563	0.999996	0.994	0.05 (DG), 0.74 (DL)	Donor loss	202779	Uncertain_significance	Retention of intron 256 resulting in a PTC	Table 1, Supplementary Figure 2	Likey pathogenic PP1_moderate, PM2, PS4_supporting, PP3	Likely pathogenic PS3, PP1_moderate, PM2, PS4_supporting	No change (LP)	PS3, PP1_moderate, PM2, PS4_supporting	Likely pathogenic
86	126	Chr2(GRCh38):g.178578716C>G	TTN	NM_001267550.2:c.68225-1G>C	-	321_363	-	Splice acceptor canonical	Minus 1	-	0	0	0	0	8.63	0.56	-8.07	1	0.936	0.13 (AG), 0.99 (AL)	Acceptor loss	692128	Uncertain_significance	-	-	Likely pathogenic PVS1_strong, PM2	N/A	No change (LP)	PVS1_strong, PM2	Likely pathogenic
87	127	Chr2(GRCh38):g.178565736A>C	TTN	NM_001267550.2:c.80396T>G	NP_001254479.2:p.Leu26799Arg	326_363	-	Missense	N/A	rs1236098527	1	0	4.028e-06	0	-1.24	7.26	8.5	0	0	0	Donor gain	-	-	-	-	Variant of uncertain significance PM2	N/A	No change (VUS)	PM2	Variant of uncertain significance
88	128	Chr2(GRCh38):g.178536223T>C	TTN	NM_001267550.2:c.100524A>G	NP_001254479.2:p.Arg33508=	357_363	-	Synonymous	N/A	-	0	0	0	0	-0.85	7.33	8.18	0	0	0.03 (DG)	Donor gain	-	-	-	-	Variant of uncertain significance PM2	N/A	No change (VUS)	PM2	Variant of uncertain significance
DG - donor gain; AL - acceptor loss; AG - acceptor gain; DL - donor loss; ACMG - American College of Medical Genetics and Genomics/Association for Molecular Pathology; VUS - variant of uncertain significance; LP - likely pathogenic; P - pathogenic
ACMG critieria: PVS1 - null variant in a gene with ClinGen haploinsufficiency score of 3; PVS1_strong - null variant in a gene with ClinGen haploinsufficiency score of 2; PVS1_moderate - null variant in a gene with ClinGen haploinsufficiency score of 1; PS4 - ≥ 15 probands of concordant phenotype; PS4_moderate - ≥ 6 probands of concordant phenotype; PS4_supporting - ≥ 2 probands of concordant phe…

## Sheet: Table S5 Gene amplification
Gene	Definitively associated disease(s)	ClinGen HI score	gnomAD pLoF	gnomAD o/e	GTEX portal median TPM		mRNA transcript amplified	Exons amplified (Total exons in transcript)	Forward primer sequence	Reverse primer sequence	Amplicon size (bp)	Additional PCR conditions	Outcome
					Blood	Heart (LV)							Blood	iPSC	Myectomy
DSC2	ACM	2	0	0.47 (0.33 - 0.69)	2.813	2.384	NM_024422.6	4-7 (16)	CCAATTCCTTGTTCGATGCT	AGCACACACTTGTCCCACAG	387	None	=	=	=
DSG2	ACM	1	0	0.55 (0.39 - 0.79)	0.0361	6.631	NM_001943.5	1-5 (15)	GTACGCCCTGCTGCTTCTC	CCTGTGTGAACACTGGTTCG	461	None	-	=	=
DSP	ACM	3	1	0.18 (0.13 - 0.26)	0.2894	52.83	NM_004415.4	10-14 (24)	CACCTGCTGGAACAGATCAA	TAATCTTCCTGCCGCATTGT	491	None	-	=	=
JUP	ACM	Awaiting curation	0	0.35 (0.22 - 0.59)	2.551	74.98	NM_002230.4	5-8 (14)	CAAGAACAACCCCAAGTTCC	GACGTTGACGTCATCCACAC	388	None	=	=	=
PKP2	ACM	Awaiting curation	0	0.79 (0.59 - 1.06)	0.3589	66.87	NM_001005242.3	3-6 (13)	GGGAAGTGGGAATCTGCTC	TCTCCGTCAGCGTAAGCAAT	476	None	-	=	=
TMEM43	ACM	0	0	0.88 (0.62 - 1.28)	34.57	24.46	NM_024334.3	2-6 (12)	GCCTTCCTGCTCTCCTTCTA	GGTTTTTGTGGCCAATCTCT	385	None	=	=	=
CASQ2	CPVT	30 (AR)	0	0.94 (0.65 - 1.38)	0.1163	439.1	NM_001232.4	1-5 (11)	GCCGGTGTCTTCAGATAAGG	TGGAAGTGTTCAGCTGCTTC	396	None	x	=	=
RYR2	CPVT	0	1	0.2 (0.16 - 0.25)	0.04269	82.29	NM_001035.3	84-88 (105)	TTGGGATGGTGACAGAGGA	ACATGAAGAAAGCCGACCAC	400	None	-	=	=
TECRL	CPVT	Awaiting curation	0	0.9 (0.62 - 1.31)	0.01245	119.1	NM_001010874.5	4-8 (12)	ATTGCAGCTTCCTCCATTGT	TGTGATTTGCCTGTTTCCAA	384	None	x	=	=
TRDN	CPVT	30 (AR)	0	0.78 (0.6 - 1.02)	0.04121	40.64	NM_006073.4	2-5 (41)	CGGAAAAGTGCTGAAGAGGA	CCTTTCAGGTTTCTCTTGTTTTTC	385	None	x	x	=
BAG3	DCM	3	0.62	0.2 (0.1 - 0.45)	6.013	87.72	NM_004281.4	2-4(4)	CTCAGCCAGATAAACAGTGTGG	AACTGGGCCTGGCTTACTTT	551	8% DMSO	=	=	=
DES	DCM	Awaiting curation	0.01	0.33 (0.19 - 0.6)	6.097	8346	NM_001927.4	3-6 (9)	GAGGAGATCGCGTTCCTTA	TGTTGTCCTGGTAGCCACTG	400	None	=	=	=
FLNC	DCM	3	1	0.17 (0.12 - 0.25)	0.3038	291.6	NM_001458.5	22-25 (48)	AATGGGGACGGCACCTAC	TGCAATCCACTGTGAAGGTC	490	None	x	=	=
LMNA	DCM	2	1	0.07 (0.03 - 0.21)	6.029	50.44	NM_170707.4	2-5 (12)	ACCAAGAAGGAGGGTGACCT	AGGTTGCTGTTCCTCTCAGC	491	None	-	=	=
MYH7	DCM, HCM	0	0	0.45 (0.35 - 0.57)	0.9174	4513	NM_000257.4	7-11 (40)	CACCAAGAGGGTCATCCAGT	TCTCCTTGGGAGATGAATGC	390	8% DMSO	x	=	=
PLN*	DCM	Awaiting curation	0.45	0 (0 - 1.56)	0.2991	804.3	N/A	N/A	N/A	N/A	N/A	N/A	N/A
RBM20	DCM	Awaiting curation	0.99	0.16 (0.09 - 0.29)	0.02472	29.92	NM_001134363.3	3-7 (14)	GCTCAGAAATGCCTGGTCTT	GCCTGTGCAGCTTCTGTGTA	398	None	-	=	=
TNNC1	DCM	Awaiting curation	0.68	0.13 (0.04 - 0.59)	1.623	3604	NM_003280.3	2-5 (6)	GCAGCTGACAGAAGAGCAGA	ATGAGCTCCTCGATGTCGTC	395	None	-	=	=
TNNT2	DCM, HCM	0	0	0.37 (0.22 - 0.64)	0.2808	2786	NM_001276345.2	9-14 (17)	GGAGGAGCTCGTTTCTCTCA	CGAACTTCTCTGCCTCCAAG	395	8% DMSO, anneal at 55°C	x	=	=
TTN	DCM	3	1	0.18 (0.13 - 0.26)	0.2851	66.76	NM_001267550.2	304-308 (363)	GGTGGCAAAAGACCCCATA	GTGGCACTGTTCTTGGTCATT	984	None	-	-	=
ACTC1	HCM	1	0.74	0.15 (0.06 - 0.48)	0.3774	2298	NM_005159.4	4-6 (7)	TGTAACTCACAATGTCCCCATC	TGCATACGATCAGCAATACCA	468	None	x	=	=
MYBPC3	HCM	3	0	0.43 (0.32 - 0.59)	7.653	1351	NM_000256.3	3-7 (35)	CGCTGAGCTGGGAGAAAGT	GAAGGCTGATAGGAGGTCCA	442	8% DMSO	-	-	=
MYL2	HCM	30 (AR)	0	1.11 (0.69 - 1.75)	2.841	1.449e^4	NM_000432.4	3-7 (7)	ACAGGGATGGCTTCATTGAC	TCTTCTCCGTGGGTGATGAT	376	None	x	=	=
MYL3	HCM	0	0.92	0.21 (0.15 - 0.29)	0.4484	3733	NM_000258.3	2-5 (7)	TTGAGTTCACACCTGAGCAGA	CCAGCCATCAACTTCTCCAC	394	None	x	=	=
TNNI3	HCM	1	0.1	0.3 (0.15 - 0.69)	0.5452	4483	NM_000363.5	3-7 (8)	CTCCAACTACCGCGCTTATG	GCTTAAACTTGCCTCGAAGGT	353	None	x	-	=
TPM1	HCM	0	0	0.43 (0.25 - 0.78)	3.163	1299	NM_001018005.2	3-7 (10)	GAAGCTGGAGGAAGCTGAGA	CTTGTCGGAAAGGACCTTGA	361	None	=	=	=
CALM1	LQTS	Awaiting curation	0.94	0 (0 - 0.33)	90.8	111.9	NM_006888.6	3-6 (6)	GATGGCACCATCACAACAAA	TTGCAGTCATCATCTGTACGAA	373	None	=	=	=
CALM2	LQTS	Awaiting curation	0.92	0 (0 - 0.37)	234.5	205.4	NM_001743.6	2-5 (6)	TGACTGAAGAGCAGATTGCAG	TCATCTGTTAACTTCTCTCCAAGG	346	None	=	=	=
CALM3	LQTS	Awaiting curation	0.93	0 (0 - 0.36)	149.5	119.5	NM_005184.4	2-5 (6)	ACCAGCTGACTGAGGAGCAG	TCAGCCTCCCTGATCATCTC	382	None	=	=	=
KCNH2	LQTS	3	1	0.13 (0.07 - 0.27)	1.953	26.58	NM_000238.4	6-9 (15)	CCTTCGACCTGCTCATCTTC	TCAGGTGCAGGCAGATGTC	678	None	-	=	=
KCNQ1	LQTS	3	0	0.54 (0.37 - 0.81)	12.71	14.37	NM_000218.3	4-8 (16)	GCAGGTGTTTGCCACGTC	ACCCCGAGCCAAGAATC	396	None	=	=	=
SCN5A	LQTS, DCM, BrS	3	0.91	0.21 (0.14 - 0.31)	0.11	35.11	NM_000335.5	12-14 (28)	AACAGCACTGTGGACTGCAA	GAGGTCAGTAAACGGGTCCA	389	8% DMSO	-	=	=
ACM - arrhythmogenic cardiomyopathy; CPVT - catecholaminergic polymorphic ventricular tachycardia; DCM - dilated cardiomyopathy; HCM - hypertrophic cardiomyopathy; LQTS - long QT syndrome; BrS - Brugada syndrome; AR - autosomal recessive
*PLN was not RT-PCR amplified as there is only 1 coding exon
Successful amplification of a PCR product is marked by a dash (-) or equal sign (=). Outcomes marked with a dash denotes lower expression in samples compared to those with an equal sign.
Unsucessful amplification of genes where PCR reactions revealed no product are indicated with a cross symbol (x).

## Sheet: Table S6 In silico predictions 
Canonical splice site variant
MES	RF	ADA	SpliceAI	Number of variants	Validated splice disruption	Validated no splice disruption	Not yet validated
✓	✓	✓	✓	25	7	1	17
✓	✓	x	✓	3	2	0	1
✓	✓	✓	x	7	6	0	1
x	✓	✓	✓	1	1	0	0
✓	✓	x	x	1	1	0	0
x	✓	✓	x	7	2	0	5
x	x	x	✓	1	1	0	0
Variants outside of canonical splice sites
MES	SpliceAI	Number of variants	Validated splice disruption	Validated no splice disruption	Not yet validated
✓	✓	8	4	0	4
✓	x	30	3	0	27
x	✓	2	1	0	1
MES - MaxEntScan; RF - random forest; ADA - adaboost

## Sheet: Table S7 Gene list
Gene	Transcript	Inheritance mode	Relevant OMIM phenotype/Publication
Arrhythmogenic cardiomyopathy (James, Cynthia A et al. Circ Genom Precis Med. 2021; PMID: 33831308)
DSC2	NM_024422.6	AD	Arrhythmogenic right ventricular dysplasia (11)
DSG2	NM_001943.5	AD	Arrhythmogenic right ventricular dysplasia (10)
DSP	NM_004415.4	AD	Arrhythmogenic right ventricular dysplasia (8)
JUP	NM_002230.4	AD	Arrhythmogenic right ventricular dysplasia (12)
PKP2	NM_001005242.3	AD	Arrhythmogenic right ventricular dysplasia (9)
TMEM43	NM_024334.3	AD	Arrhythmogenic right ventricular dysplasia (5)
Brugada syndrome (Hosseini, S Mohsen et al. Circ. 2018; PMID: 29959160)
SCN5A	NM_000335.5	AD	Brugada syndrome (1)
Catecholaminergic polymorphic ventricular tachycardia (Walsh, Roddy et al. Eur Heart J. 2022, PMID: 34557911)
CASQ2	NM_001232.4	AR	Ventricular tachycardia, catecholaminergic polymorphic (2)
RYR2	NM_001035.3	AD	Ventricular tachycardia, catecholaminergic polymorphic (1)
TECRL	NM_001010874.5	AR	Ventricular tachycardia, catecholaminergic polymorphic (3)
TRDN	NM_006073.4	AR	Cardiac arrhythmia syndrome, with or without skeletal muscle weakness
Dilated cardiomyopathy (Jordan, Elizabeth et al. Circ. 2021, PMID: 33947203)
BAG3	NM_004281.4	AD	Cardiomyopathy, dilated (1HH)
DES	NM_001927.4	AD	Cardiomyopathy, dilated (1I)
FLNC	NM_001458.5	AD	PMID: 30067491; 28008423
LMNA	NM_170707.4	AD	Cardiomyopathy, dilated (1A)
MYH7	NM_000257.4	AD	Cardiomyopathy, dilated (1S)
PLN	NM_002667.5	AD	Cardiomyopathy, dilated (1P)
RBM20	NM_001134363.3	AD	Cardiomyopathy, dilated (1DD)
SCN5A	NM_000335.5	AD	Cardiomyopathy, dilated (1E)
TNNC1	NM_003280.3	AD	Cardiomyopathy, dilated (1Z)
TNNT2	NM_001276345.2	AD	Cardiomyopathy, dilated (1D)
TTN	NM_001267550.2	AD	Cardiomyopathy, dilated (1G)
Hypertrophic cardiomyopathy (Ingles, Jodie et al. Circ Genom Precis Med. 2019, PMID: 30681346)
ACTC1	NM_005159.4	AD	Cardiomyopathy, hypertrophic (11)
MYBPC3	NM_000256.3	AD	Cardiomyopathy, hypertrophic (4)
MYH7	NM_000257.4	AD	Cardiomyopathy, hypertrophic (1)
MYL2	NM_000432.4	AD	Cardiomyopathy, hypertrophic (10)
MYL3	NM_000258.3	AD	Cardiomyopathy, hypertrophic (8)
TNNI3	NM_000363.5	AD	Cardiomyopathy, hypertrophic (7)
TNNT2	NM_001276345.2	AD	Cardiomyopathy, hypertrophic (2)
TPM1	NM_001018005.2	AD	Cardiomyopathy, hypertrophic (3)
Long QT syndrome (Adler, Arnon et al. Circ. 2020, PMID: 31983240)
CALM1	NM_006888.6	AD	Long QT syndrome (14)
CALM2	NM_001743.6	AD	Long QT syndrome (15)
CALM3	NM_005184.4	AD	Long QT syndrome (16)
KCNH2	NM_000238.4	AD	Long QT syndrome (2)
KCNQ1	NM_000218.3	AD	Long QT syndrome (1)
SCN5A	NM_000335.5	AD	Long QT syndrome (3)
AD - autosomal dominant; AR - autosomal recessive

## Sheet: Table S8 RNA analysis primers
Participant code	Gene	Variant (HGVSc)	Forward primer (5' to 3')	Reverse primer (5' to 3')	Wild-type cDNA amplicon size (bp)
014	KCNQ1	NM_000218.2: c.477+5G>A	GGCTGGAAATGCTTCGTTTA	CACGCAGAGGACCACCAT	291
015	KCNQ1	NM_000218.2: c.781G>A	GCAGGTGTTTGCCACGTC	AACCCCGAGCCAAGAATC	396
051	MYBPC3	NM_000256.3: c.1224-80G>A	GGCATGCTAAAGAGGCTCAA	GCACCGATGGACTCAAAGAT	212
054	MYBPC3	NM_000256.3: c.1458-7C>A	AGCACGGAGCTCTTTGTGAA	GCCTGGGTACGAAGTCAATC	595
102	RYR2	NM_001035.2: c.848+1G>A	GGTGATGTCCTCAGGTTGCT	CCTGTTGTGACATGGCGTAG	218
125	TTN	NM_001267550.2: c.63793G>A	GGTGGCAAAAGACCCCATA	GTGGCACTGTTCTTGGTCATT	984
